# Supplementary material for: An Approach to Aligning Categorical and Continuous Time Series for Studying the Dynamics of Complex Human Behavior
Source: Front Psychol. 2021 Apr 16;12:614431. doi: 10.3389/fpsyg.2021.614431 (PMC8085256; doi:10.3389/fpsyg.2021.614431)
Supplement: Supplementary file 1 [file Table_1.xlsx]

## Sheet: raw data
rap_raw	rap_time	hand_y	hip_y
1	0	1.08046	1.03932		rap_raw	1	a
2	0	1.05405	1.03438			2	i
1	0	1.0189	1.03011			3	u
1	0	0.989106	1.02799			4	e
1	0	0.979659	1.02792			5	o
2	0	0.990607	1.0293			6	syllabic nasal
1	0	1.01942	1.0299			7	assimilated sound
2	0	1.07032	1.02822
5	1	1.13398	1.02367		rap_time	1	no voice
6	1	1.18191	1.01947			1	a
1	1	1.22812	1.01495			2	i
1	2	1.25974	1.01302			3	u
4	2	1.26787	1.0133			4	e
1	2	1.24993	1.01492			5	o
2	1	1.22093	1.0167			6	syllabic nasal
2	1	1.17974	1.01932			7	assimilated sound
1	1	1.14133	1.02213
2	1	1.10684	1.02403		hand_y		vertical position [m]
1	1	1.07398	1.02516
4	1	1.04581	1.02601		hip_y		vertical position [m]
3	1	1.00732	1.02661
2	1	0.974323	1.02591
4	1	0.965977	1.02403
2	2	0.987755	1.02124
5	2	1.03034	1.02052
5	1	1.1015	1.02045
3	1	1.1608	1.02055
5	1	1.21472	1.01935
3	1	1.27003	1.01696
4	1	1.3017	1.01285
2	1	1.31766	1.00787
2	1	1.30858	1.00612
2	1	1.28865	1.00816
2	1	1.30627	1.01174
1	1	1.3199	1.01491
3	0	1.33307	1.01809
1	0	1.33259	1.01995
2	2	1.30934	1.02083
2	2	1.27302	1.02099
4	5	1.24807	1.02005
1	5	1.21364	1.01822
2	5	1.17915	1.01702
1	5	1.15742	1.01623
5	6	1.14072	1.01485
5	6	1.13305	1.01368
4	6	1.12465	1.01289
2	6	1.11915	1.01282
5	1	1.11655	1.01332
5	1	1.11349	1.01419
5	1	1.11238	1.0149
5	1	1.1221	1.01578
5	1	1.156	1.0161
2	4	1.20517	1.01608
2	4	1.2785	1.01562
7	4	1.34685	1.01542
3	1	1.41744	1.01515
1	1	1.46368	1.01462
5	1	1.48545	1.01357
3	2	1.48574	1.01141
4	2	1.47222	1.0094
2	2	1.44021	1.00772
1	2	1.40282	1.00604
5	2	1.37799	1.00399
1	2	1.36932	1.00505
4	2	1.36487	1.00707
5	1	1.34922	1.00944
5	1	1.31855	1.011
2	1	1.27973	1.01148
2	1	1.24209	1.01059
1	1	1.21775	1.00956
2	1	1.19032	1.00856
1	1	1.16784	1.00797
6	1	1.14841	1.00747
2	2	1.12531	1.00691
3	2	1.10535	1.00717
5	1	1.08492	1.00835
5	1	1.06305	1.01068
1	4	1.04281	1.01302
1	4	1.03293	1.01475
2	4	1.02835	1.01467
1	4	1.02447	1.01294
2	3	1.03011	1.00934
3	3	1.05339	1.00349
1	3	1.09601	0.998783
5	3	1.14158	0.995947
5	3	1.20563	0.992709
1	3	1.26552	0.993362
1	2	1.311	0.997049
2	2	1.34027	1.00045
5	2	1.3527	1.00373
6	2	1.35484	1.00818
5	4	1.3437	1.01012
3	4	1.32075	1.00983
5	2	1.28556	1.00912
1	2	1.25213	1.00728
2	5	1.20944	1.00259
3	5	1.18937	0.997542
3	5	1.20863	0.995004
4	5	1.25062	0.994745
3	5	1.28509	0.995612
5	5	1.31283	0.997053
5	5	1.31995	0.997562
4	5	1.31438	0.997866
2	5	1.31562	0.997189
4	3	1.31973	0.995496
3	3	1.32421	0.993166
2	3	1.31896	0.991702
1	5	1.29586	0.991167
2	5	1.26518	0.990902
4	5	1.24748	0.990952
3	3	1.22876	0.992645
5	3	1.21333	0.99605
5	4	1.20511	1.00009
1	4	1.20467	1.00361
2	4	1.21479	1.00558
5	2	1.25132	1.0071
5	2	1.30432	1.00801
3	2	1.34627	1.00915
1	2	1.36556	1.00998
5	2	1.36573	1.01023
3	2	1.35289	1.01007
5	2	1.33246	1.00951
3	2	1.30877	1.00934
1	2	1.28476	1.00975
4	2	1.26676	1.01005
1	2	1.24282	1.01012
2	2	1.21501	1.00938
2	2	1.18969	1.00829
2	1	1.17228	1.00569
1	1	1.16375	1.00258
1	1	1.15133	0.998651
3	1	1.13068	0.996037
3	1	1.10424	0.995455
2	3	1.08007	0.996629
2	3	1.06674	0.998646
1	1	1.05959	1.00214
5	1	1.07073	1.00687
2	1	1.08978	1.01152
1	1	1.1208	1.01524
2	1	1.16269	1.01713
5	2	1.2273	1.01783
2	2	1.27795	1.01794
5	2	1.30696	1.01773
4	2	1.31142	1.01637
1	2	1.29216	1.01491
4	2	1.26256	1.01291
2	4	1.27376	1.01135
5	4	1.28868	1.0105
2	4	1.30583	1.01068
4	1	1.32638	1.01178
3	1	1.35067	1.01326
1	1	1.37524	1.01491
5	2	1.3784	1.01488
5	2	1.3541	1.01395
1	1	1.32064	1.01166
2	1	1.25267	1.00764
1	1	1.19101	1.0026
3	5	1.13817	0.998211
2	5	1.08988	0.996737
3	5	1.06029	0.997811
1	5	1.03042	1.00056
2	5	1.01173	1.0045
1	5	1.00525	1.00843
2	5	1.00623	1.01127
4	4	1.01325	1.01284
3	4	1.0396	1.01373
2	4	1.0922	1.01384
3	4	1.16293	1.01292
6	4	1.23254	1.01084
2	4	1.27758	1.00923
2	2	1.31534	1.00776
6	2	1.34746	1.00629
5	2	1.37339	1.00491
5	2	1.3916	1.00396
5	2	1.40219	1.00356
5	2	1.40539	1.00341
6	2	1.39727	1.0029
5	0	1.38512	1.00194
2	0	1.36913	1.00054
3	0	1.35509	0.999458
3	0	1.3307	0.998895
4	0	1.298	0.999781
3	0	1.25452	1.00142
2	0	1.20222	1.00244
4	0	1.16145	1.00285
2	0	1.11731	1.0043
5	5	1.08902	1.00597
5	5	1.0708	1.00805
2	5	1.05557	1.01053
5	5	1.04163	1.01235
5	5	1.02473	1.01418
3	5	1.01267	1.01428
2	5	1.00544	1.01329
2	5	1.0016	1.01211
1	5	1.00064	1.01054
5	5	1.00372	1.0093
3	5	1.01505	1.00908
5	5	1.03816	1.00977
1	5	1.07356	1.00934
3	5	1.11058	1.00791
4	5	1.17403	1.00438
5	5	1.24284	0.997459
2	5	1.2938	0.986619
2	2	1.30531	0.974316
3	2	1.29088	0.96713
4	2	1.26348	0.959432
5	2	1.23576	0.954774
4	7	1.20374	0.954867
7	7	1.17856	0.958658
1	7	1.17142	0.963734
3	3	1.18465	0.971341
5	3	1.20385	0.979621
6	3	1.21884	0.987481
2	1	1.2218	0.993998
1	1	1.215	0.998461
3	5	1.19787	1.00369
1	5	1.18968	1.00825
2	5	1.197	1.01165
5	5	1.20314	1.01417
3	5	1.19782	1.01446
3	5	1.17918	1.01379
5	3	1.16168	1.01202
3	3	1.15773	1.01
1	4	1.15846	1.00794
5	4	1.15346	1.00721
2	4	1.14198	1.00714
5	4	1.13694	1.00698
1	4	1.1434	1.0057
4	4	1.14624	1.00323
3	2	1.13669	0.999563
1	2	1.11811	0.995335
5	2	1.11038	0.990407
5	2	1.11627	0.985559
1	0	1.12321	0.983322
2	0	1.13575	0.982555
5	0	1.16119	0.983662
1	1	1.18804	0.98759
5	1	1.20595	0.993037
3	1	1.20897	0.998193
4	1	1.19917	1.00438
2	5	1.17796	1.01009
5	5	1.1441	1.01437
3	5	1.11631	1.01688
4	1	1.09549	1.01781
5	1	1.07045	1.0179
3	1	1.05224	1.01719
3	1	1.04437	1.01624
2	4	1.04836	1.01473
5	4	1.06076	1.01351
2	5	1.09144	1.01181
4	5	1.14424	1.01066
3	5	1.20816	1.00873
4	5	1.26334	1.00447
4	5	1.28682	0.999755
2	5	1.28256	0.993975
2	5	1.25165	0.988055
1	5	1.21044	0.981486
1	2	1.17418	0.97416
5	2	1.1497	0.969944
5	2	1.11855	0.967716
1	2	1.08529	0.968913
5	2	1.05526	0.97253
5	2	1.041	0.977971
1	2	1.04435	0.982391
3	2	1.06846	0.988072
4	1	1.10812	0.993778
5	1	1.15255	0.998621
1	2	1.19258	1.00244
1	2	1.21211	1.0043
2	2	1.21303	1.00426
2	2	1.20207	1.00257
2	2	1.18618	1.00099
6	2	1.174	1.00036
1	1	1.17552	1.00038
3	1	1.1816	1.00017
2	1	1.18124	0.999857
2	1	1.17566	0.998385
3	2	1.16599	0.995122
4	2	1.15508	0.991742
2	2	1.13402	0.987812
4	3	1.10208	0.984228
1	3	1.06542	0.9814
3	3	1.02979	0.979523
2	3	1.00224	0.978292
2	3	0.975614	0.977694
2	5	0.95605	0.978921
3	5	0.951304	0.982438
4	5	0.978658	0.98689
2	5	1.02245	0.99098
5	5	1.10365	0.997046
6	5	1.19432	1.00395
1	5	1.27147	1.01158
1	1	1.31685	1.01832
4	1	1.33089	1.02165
1	1	1.32782	1.02188
2	1	1.31066	1.01955
2	1	1.28024	1.01715
1	1	1.24696	1.01427
2	1	1.221	1.01185
1	1	1.19263	1.00808
4	2	1.17348	1.00402
3	2	1.1614	0.999957
2	2	1.14628	0.994801
2	1	1.12869	0.990863
2	1	1.10207	0.986251
6	2	1.0792	0.981274
1	2	1.06717	0.977174
3	2	1.06426	0.974893
2	3	1.05984	0.974532
3	3	1.04558	0.975566
3	1	1.02349	0.977266
4	1	1.00483	0.97928
5	1	1.00328	0.981536
1	1	1.00772	0.984493
1	1	1.01032	0.989763
4	5	1.00883	0.995926
2	5	0.999543	1.00205
2	5	0.98898	1.00722
3	5	0.996599	1.0106
2	5	1.03767	1.0127
2	5	1.11143	1.01498
2	1	1.21054	1.01686
6	1	1.30603	1.01702
1	1	1.36424	1.01603
3	1	1.39842	1.01434
2	1	1.3983	1.01129
3	1	1.38015	1.00687
3	1	1.35464	1.00192
4	1	1.32875	0.997808
5	2	1.28972	0.992387
1	2	1.24502	0.987182
1	2	1.19068	0.982648
4	2	1.1419	0.978862
2	5	1.11395	0.976378
2	5	1.08987	0.974219
3	6	1.07996	0.973431
4	6	1.08698	0.974521
2	5	1.10197	0.976998
5	5	1.1123	0.980879
5	3	1.12032	0.986508
1	3	1.12898	0.993279
2	5	1.13915	1.0002
5	5	1.14535	1.00589
5	5	1.13858	1.00991
3	1	1.11637	1.01484
3	1	1.094	1.01813
4	1	1.07739	1.01901
5	1	1.06764	1.01769
3	2	1.06303	1.01441
3	2	1.07306	1.005
2	2	1.1099	0.992851
5	2	1.15363	0.983058
3	2	1.18857	0.97469
3	2	1.20919	0.969412
2	0	1.22778	0.965349
2	0	1.22648	0.964275
2	0	1.21956	0.965921
5	3	1.2287	0.969655
3	0	1.23374	0.974284
	3	1.22662	0.981958
	3	1.20308	0.990935
	3	1.17133	1.00023
	3	1.13374	1.00791
	4	1.10706	1.0112
	4	1.08024	1.01088
	4	1.05998	1.00769
	4	1.04522	1.00392
	3	1.0307	0.999944
	3	1.02095	0.997452
	3	1.01904	0.995451
	5	1.04082	0.992519
	5	1.0958	0.986449
	5	1.18144	0.976176
	5	1.2475	0.965517
	5	1.28155	0.952841
	5	1.25969	0.941184
	4	1.20987	0.931687
	4	1.15265	0.92398
	4	1.14161	0.920143
	2	1.17709	0.920339
	2	1.227	0.926782
	2	1.25868	0.938284
	4	1.26006	0.953643
	4	1.24178	0.966696
	4	1.20379	0.98197
	4	1.16735	0.995414
	4	1.14808	1.00624
	3	1.15763	1.01417
	3	1.18002	1.01868
	3	1.21826	1.0215
	0	1.25295	1.02292
	0	1.27089	1.02343
	0	1.25835	1.02367
	0	1.23034	1.02354
	2	1.20027	1.02249
	2	1.20117	1.02091
	2	1.22589	1.01927
	1	1.25078	1.01959
	1	1.25892	1.02142
	1	1.24991	1.02344
	2	1.23286	1.02506
	2	1.21904	1.02631
	2	1.20699	1.02733
	2	1.19224	1.0283
	2	1.16396	1.02909
	2	1.13182	1.02882
	4	1.0957	1.02768
	4	1.05263	1.02624
	4	1.03764	1.02514
	3	1.07141	1.02296
	3	1.15601	1.01996
	3	1.25462	1.01843
	3	1.32157	1.01875
	3	1.34452	1.01891
	5	1.34525	1.01914
	5	1.32525	1.01896
	5	1.31855	1.01836
	5	1.33405	1.0174
	5	1.34766	1.01811
	5	1.35564	1.01992
	1	1.34113	1.02091
	1	1.30697	1.0203
	1	1.25924	1.01921
	2	1.23073	1.01836
	2	1.21023	1.01786
	2	1.19764	1.01848
	2	1.19123	1.01918
	2	1.18866	1.01928
	5	1.18972	1.01946
	5	1.1931	1.02001
	5	1.20437	1.0205
	5	1.23463	1.0206
	5	1.26506	1.01989
	5	1.27037	1.01835
	5	1.27247	1.01595
	5	1.26332	1.01309
	5	1.24867	1.01088
	5	1.22791	1.0103
	3	1.20587	1.01145
	1	1.17139	1.01334
	1	1.13132	1.0138
	1	1.08836	1.01413
	1	1.0622	1.01435
	1	1.05933	1.01429
	1	1.07256	1.01536
	1	1.09893	1.01757
	5	1.14034	1.02023
	5	1.19127	1.02382
	5	1.23328	1.02739
	3	1.27572	1.03124
	3	1.29627	1.03175
	3	1.28871	1.02851
	3	1.25651	1.02436
	5	1.21908	1.02028
	5	1.16165	1.01458
	5	1.10564	1.00974
	3	1.06231	1.00578
	3	1.03188	1.00429
	3	1.02385	1.00419
	3	1.02866	1.00566
	1	1.05394	1.00846
	1	1.0951	1.01224
	1	1.14876	1.01658
	1	1.19758	1.01991
	1	1.2549	1.02387
	1	1.29666	1.02632
	1	1.324	1.02536
	0	1.33838	1.02151
	0	1.33581	1.01724
	0	1.31357	1.01182
	0	1.30258	1.00772
	0	1.29583	1.00591
	0	1.28876	1.00636
	0	1.29094	1.00753
	0	1.29061	1.00868
	0	1.27945	1.00993
	0	1.25876	1.01182
	0	1.22727	1.01493
	0	1.19075	1.01806
	0	1.14456	1.02131
	0	1.11244	1.02276
	0	1.08741	1.02076
	0	1.06751	1.01492
	0	1.06582	1.00787
	4	1.0853	1.00096
	4	1.12371	0.997494
	1	1.15156	0.99569
	1	1.16517	0.995963
	1	1.17525	0.997063
	2	1.19117	0.999403
	2	1.19312	1.00114
	2	1.17288	1.00194
	2	1.14314	1.00356
	2	1.11893	1.00619
	2	1.09785	1.01123
	2	1.07858	1.01599
	1	1.07802	1.01841
	1	1.1199	1.01701
	1	1.17288	1.01286
	1	1.24347	1.00776
	1	1.30069	1.00591
	1	1.33575	1.00802
	1	1.34382	1.01142
	1	1.33795	1.01346
	3	1.3305	1.01358
	3	1.33262	1.01244
	3	1.3334	1.01224
	3	1.32425	1.01218
	3	1.31575	1.01108
	3	1.3097	1.00951
	2	1.30028	1.00946
	2	1.28171	1.0108
	2	1.2544	1.01211
	2	1.23074	1.01207
	2	1.20145	1.01049
	2	1.17413	1.00861
	2	1.14535	1.00709
	2	1.12069	1.00579
	2	1.10525	1.0045
	1	1.08987	1.00276
	1	1.0774	1.00101
	1	1.06776	0.999949
	1	1.05908	1.00022
	1	1.05474	1.00135
	0	1.05296	1.00282
	0	1.04725	1.00565
	0	1.04162	1.00945
	0	1.03721	1.01298
	5	1.0347	1.01567
	2	1.02822	1.01883
	2	1.01729	1.0202
	1	1.00361	1.02001
	1	0.990151	1.01901
	1	0.981522	1.01775
	1	0.974833	1.01599
	2	0.973732	1.01391
	2	0.977481	1.01173
	2	0.985279	1.01023
	2	0.995307	1.00945
	5	1.0129	1.00869
	5	1.04027	1.007
	2	1.078	1.00461
	2	1.12723	1.00314
	2	1.17278	1.00256
	2	1.2289	1.00281
	2	1.27135	1.00368
	5	1.29881	1.00567
	5	1.32028	1.00693
	5	1.3358	1.00582
	4	1.34644	1.003
	4	1.34019	1.00076
	4	1.33306	0.999477
	1	1.32587	0.998128
	1	1.31319	0.997601
	1	1.29587	0.997488
	1	1.27835	0.99655
	1	1.2541	0.996562
	4	1.22715	0.998223
	4	1.20635	0.999571
	4	1.18233	1.00128
	2	1.16362	1.0043
	2	1.1484	1.00817
	2	1.13038	1.01211
	5	1.11461	1.01588
	5	1.09044	1.0197
	2	1.0642	1.02144
	2	1.0483	1.0215
	2	1.06103	1.01938
	2	1.09018	1.01652
	2	1.13514	1.01284
	4	1.15784	1.00891
	4	1.16794	1.00505
	4	1.18811	1.00245
	3	1.2009	1.00108
	3	1.21795	1.00032
	3	1.22669	1.0009
	3	1.22915	1.00289
	0	1.22784	1.0059
	0	1.22391	1.00784
	0	1.21407	1.00848
	0	1.20104	1.00675
	0	1.18443	1.00442
	1	1.17313	1.00156
	1	1.16914	0.999992
	1	1.16524	0.999675
	5	1.16104	0.999446
	5	1.15966	0.999272
	5	1.16317	1.00078
	5	1.1663	1.00296
	5	1.16556	1.00653
	5	1.15624	1.00956
	5	1.13846	1.01107
	5	1.11065	1.01025
	1	1.07841	1.00749
	1	1.03846	1.00201
	1	1.02068	0.997013
	2	1.04984	0.994613
	2	1.11647	0.995445
	2	1.18592	0.997612
	2	1.27442	1.0001
	2	1.32892	0.999024
	1	1.34041	0.99492
	1	1.3211	0.989476
	3	1.2942	0.985561
	3	1.2838	0.984634
	2	1.29288	0.988541
	2	1.30497	0.993602
	2	1.30278	0.996691
	2	1.29192	0.998594
	2	1.27961	1.00125
	3	1.29526	1.00344
	3	1.32167	1.00566
	3	1.346	1.00697
	3	1.35204	1.00568
	3	1.33266	1.00154
	1	1.27778	0.997635
	1	1.2058	0.99451
	1	1.17575	0.992888
	2	1.17673	0.993152
	2	1.18164	0.994143
	2	1.17918	0.994124
	1	1.16796	0.993216
	1	1.14726	0.992418
	1	1.1269	0.992217
	1	1.10898	0.993127
	2	1.10492	0.995364
	2	1.12353	0.99802
	4	1.15509	1.00015
	4	1.20602	1.00284
	4	1.24638	1.00442
	4	1.25973	1.00469
	4	1.2517	1.00416
	4	1.26148	1.00321
	3	1.28719	1.00245
	3	1.30933	1.00322
	0	1.30411	1.00416
	0	1.27112	1.00343
	0	1.24995	1.00187
	0	1.27012	1.00012
	0	1.30976	0.999933
	0	1.3417	1.00216
	2	1.34672	1.00463
	2	1.33606	1.00544
	2	1.31591	1.00475
	2	1.2941	1.00315
	3	1.27356	1.00083
	3	1.25376	0.998646
	3	1.23561	0.997231
	2	1.21118	0.99622
	2	1.18678	0.995817
	2	1.16185	0.995877
	2	1.14235	0.996199
	2	1.13276	0.99676
	2	1.13037	0.997965
	6	1.15464	0.999877
	5	1.21054	1.0027
	5	1.27363	1.00555
	5	1.3158	1.00683
	5	1.33963	1.00553
	5	1.32868	1.00222
	5	1.30567	0.998198
	5	1.30937	0.996003
	5	1.32175	0.996448
	5	1.32676	0.998599
	5	1.32556	1.00054
	5	1.33074	1.00088
	5	1.34019	1.00073
	6	1.34421	1.00084
	6	1.33592	1.00099
	6	1.31875	1.00018
	5	1.29752	0.998185
	5	1.27706	0.996188
	5	1.25817	0.995392
	2	1.22059	0.995649
	2	1.16923	0.996023
	2	1.12302	0.996255
	3	1.08239	0.998256
	3	1.05171	1.00082
	3	1.02266	1.00215
	3	1.02072	1.00167
	3	1.04869	1.00079
	3	1.10349	0.999928
	3	1.15942	0.999249
	3	1.22665	0.999941
	3	1.27522	1.00265
	4	1.30029	1.00561
	4	1.30492	1.0076
	4	1.29665	1.00876
	3	1.27216	1.0103
	3	1.23459	1.01005
	2	1.18998	1.00599
	2	1.14712	1.00099
	2	1.11087	0.99939
	2	1.06743	0.999089
	2	1.03055	0.998696
	2	1.00068	0.998658
	2	0.984424	1.00098
	4	0.986278	1.00433
	4	1.00883	1.00882
	4	1.05071	1.01224
	4	1.10102	1.01465
	2	1.1443	1.01511
	2	1.16414	1.0135
	0	1.17128	1.00905
	0	1.16323	1.00373
	0	1.16127	0.998439
	0	1.17646	0.994994
	0	1.19629	0.994797
	0	1.22758	0.996584
	0	1.25921	0.998094
	0	1.28355	0.998754
	0	1.29725	0.999288
	0	1.29618	0.999142
	0	1.27583	0.996773
	0	1.23278	0.990708
	0	1.15973	0.983099
	0	1.06913	0.977406
	0	1.01831	0.974457
	0	0.999787	0.975016
	0	0.999166	0.980803
	0	1.00461	0.988254
	0	1.02224	0.99598
	0	1.04681	1.00203
	0	1.08609	1.00874
	0	1.1293	1.01379
	0	1.16858	1.01639
	0	1.20141	1.01645
	0	1.22121	1.01487
	0	1.23423	1.01187
	0	1.22543	1.0066
	0	1.19387	0.997276
	0	1.14007	0.985527
	0	1.09278	0.978939
	0	1.04346	0.97655
	0	1.01463	0.98202
	0	1.019	0.991898
	0	1.03211	1.003
	0	1.0455	1.0103
	0	1.06974	1.01609
	0	1.10043	1.01903
	0	1.13356	1.02196
	0	1.16276	1.02587
	0	1.18093	1.02784
	0	1.1975	1.02976
	5	1.20439	1.03038
	5	1.20049	1.02859
	5	1.18539	1.02445
	5	1.16239	1.01976
	5	1.12072	1.01366
	5	1.08105	1.00915
	5	1.07271	1.00809
	2	1.09244	1.00925
	2	1.11492	1.01042
	2	1.14741	1.0105
	5	1.18122	1.01
	5	1.21665	1.00913
	5	1.25612	1.00734
	5	1.28754	1.00506
	5	1.31361	1.00086
	5	1.31435	0.997004
	5	1.29103	0.993153
	5	1.24905	0.988437
	5	1.21348	0.985162
	5	1.2072	0.982662
	3	1.24392	0.980615
	3	1.27764	0.980066
	3	1.28379	0.982235
	0	1.26878	0.984378
	0	1.23425	0.986689
	0	1.19978	0.988762
	0	1.20833	0.990174
	0	1.24115	0.991434
	0	1.27262	0.993163
	0	1.30453	0.995748
	0	1.31835	0.998115
	0	1.31533	1.00082
	2	1.29524	1.0047
	2	1.26817	1.00748
	2	1.22884	1.00979
	2	1.18799	1.01138
	2	1.15232	1.01303
	2	1.1234	1.01369
	1	1.10265	1.01319
	1	1.07752	1.01194
	1	1.05063	1.00986
	5	1.02708	1.00744
	5	1.02245	1.00555
	5	1.03392	1.00459
	5	1.06255	1.00444
	5	1.11584	1.00478
	5	1.19652	1.00344
	5	1.27762	1.00146
	5	1.31763	1.00119
	3	1.32618	1.00202
	5	1.29758	1.00192
	5	1.24539	1.0011
	5	1.18881	0.998486
	1	1.17772	0.995865
	1	1.18907	0.994496
	3	1.20926	0.995316
	3	1.23401	0.995692
	3	1.26126	0.9961
	3	1.28036	0.997672
	3	1.29269	1.00016
	4	1.29038	1.0027
	4	1.27708	1.00442
	4	1.25525	1.00445
	4	1.23087	1.004
	4	1.19485	1.00229
	4	1.17273	1.00037
	4	1.16958	0.999093
	5	1.17223	0.998682
	5	1.17373	0.998993
	5	1.17116	0.999318
	5	1.16298	0.999968
	2	1.14814	1.00105
	2	1.13339	1.00221
	2	1.12878	1.00293
	2	1.13791	1.00372
	2	1.16247	1.00364
	2	1.19317	1.00326
	2	1.2138	1.00363
	2	1.21988	1.00308
	3	1.21122	1.0015
	3	1.18797	1.00059
	3	1.17687	1.00002
	3	1.18352	0.999411
	4	1.19727	1.00009
	4	1.22259	1.00201
	4	1.2508	1.00429
	4	1.27713	1.00812
	4	1.29556	1.01251
	4	1.30106	1.01496
	0	1.29468	1.01699
	0	1.27182	1.0167
	0	1.23155	1.01425
	0	1.18131	1.01069
	0	1.16397	1.0076
	0	1.17581	1.00419
	5	1.1985	1.00059
	5	1.21515	0.998761
	5	1.21255	0.997698
	5	1.20053	0.997298
	4	1.18111	0.997225
	7	1.16079	0.996763
	7	1.13965	0.99613
	1	1.11217	0.996514
	1	1.08601	0.996744
	3	1.05643	0.996292
	3	1.03114	0.995359
	3	1.0067	0.993576
	5	0.985067	0.992073
	5	0.975021	0.991508
	5	0.977295	0.991149
	5	1.00073	0.989967
	6	1.04478	0.989732
	2	1.10062	0.993282
	2	1.14266	0.99873
	1	1.17889	1.00589
	1	1.20739	1.01039
	1	1.23992	1.01296
	3	1.26245	1.01464
	3	1.2748	1.01496
	3	1.28545	1.0143
	3	1.28731	1.01233
	1	1.27654	1.00889
	1	1.25634	1.00545
	2	1.23769	1.00271
	2	1.20815	1.00003
	2	1.17513	0.998196
	5	1.14102	0.996685
	5	1.11017	0.994834
	5	1.08604	0.993564
	3	1.05687	0.991419
	3	1.03313	0.989905
	3	1.01374	0.989679
	3	0.998421	0.989507
	3	0.991313	0.990146
	3	0.990032	0.990569
	5	0.994935	0.990772
	5	1.00457	0.991301
	5	1.02056	0.993489
	3	1.04077	0.996899
	3	1.0748	1.00169
	1	1.11587	1.00682
	1	1.16036	1.01165
	1	1.20414	1.01366
	5	1.23476	1.01398
	5	1.26302	1.01317
	5	1.28077	1.01092
	5	1.29003	1.0079
	2	1.28626	1.00475
	2	1.27123	1.00258
	2	1.23869	1.00065
	5	1.212	0.999502
	5	1.1954	0.998516
	5	1.17723	0.997971
	5	1.15654	0.997117
	1	1.12289	0.996215
	1	1.08297	0.995394
	4	1.04348	0.9946
	4	1.00875	0.993563
	4	0.986843	0.993289
	3	0.967864	0.993184
	3	0.959311	0.992451
	3	0.96224	0.991221
	1	0.979492	0.990738
	1	1.0023	0.991814
	1	1.0393	0.994797
	1	1.08647	0.998079
	1	1.14447	1.00252
	5	1.20855	1.00735
	5	1.25338	1.01015
	5	1.28619	1.01215
	5	1.30563	1.01211
	5	1.30701	1.00956
	5	1.29354	1.00518
	1	1.2836	1.00198
	1	1.27366	0.99908
	1	1.26572	0.996989
	2	1.2547	0.99516
	2	1.24074	0.993834
	2	1.23133	0.992933
	5	1.21796	0.992183
	5	1.20333	0.991884
	5	1.18504	0.991711
	5	1.15906	0.991548
	5	1.13383	0.991392
	1	1.09729	0.990906
	1	1.05767	0.990793
	1	1.01899	0.991092
	1	0.984764	0.991372
	1	0.966885	0.989855
	5	0.956402	0.989507
	5	0.958132	0.990895
	3	0.973271	0.992699
	3	1.00022	0.993739
	3	1.02877	0.993306
	3	1.07988	0.99236
	4	1.14261	0.990662
	4	1.18457	0.990566
	4	1.20217	0.992286
	2	1.21206	0.994872
	2	1.20876	0.99744
	2	1.20633	0.999295
	2	1.24128	1.00202
	0	1.27104	1.00491
	0	1.27986	1.00738
	0	1.28154	1.01015
	0	1.26678	1.01134
	0	1.2612	1.01228
	0	1.27706	1.01404
	3	1.288	1.01665
	3	1.28795	1.02017
	3	1.27425	1.02309
	3	1.24826	1.02446
	3	1.21444	1.02429
	3	1.19237	1.02305
	4	1.17358	1.01985
	4	1.15459	1.01547
	5	1.13134	1.01106
	5	1.10685	1.00703
	5	1.09073	1.0035
	3	1.07667	1.00046
	0	1.07865	1.00027
	0	1.11437	1.0001
	3	1.18602	0.999307
	3	1.24338	0.99688
	3	1.28296	0.994334
	3	1.26987	0.993428
	3	1.22756	0.990187
	3	1.19806	0.982386
	2	1.19259	0.975709
	2	1.18823	0.970447
	5	1.17723	0.969124
	5	1.15907	0.969738
	5	1.14975	0.970477
	5	1.15791	0.972556
	2	1.18285	0.976245
	2	1.21892	0.980989
	4	1.2553	0.986333
	4	1.2817	0.99138
	4	1.28974	0.994626
	4	1.27922	0.996207
	4	1.24447	0.994134
	4	1.19284	0.989884
	3	1.16978	0.985087
	3	1.17939	0.98195
	3	1.2008	0.980783
	3	1.21863	0.981864
	4	1.22414	0.98363
	4	1.22166	0.98595
	4	1.21817	0.988568
	4	1.22595	0.991935
	4	1.24653	0.994171
	4	1.26611	0.994905
	4	1.27454	0.993445
	4	1.2652	0.99008
	4	1.23641	0.984865
	0	1.19593	0.981966
	0	1.1834	0.980968
	0	1.20434	0.982113
	0	1.22318	0.984082
	0	1.23378	0.986046
	0	1.2233	0.988419
	0	1.19649	0.990522
	0	1.15914	0.993222
	0	1.12365	0.996074
	0	1.0916	0.999923
	0	1.1123	1.00336
	0	1.16654	1.00632
	4	1.23344	1.00948
	4	1.28292	1.0113
	4	1.32406	1.01127
	4	1.32722	1.00726
	4	1.30138	1.0004
	4	1.2584	0.992755
	4	1.24503	0.988429
	4	1.27096	0.985853
	4	1.30822	0.986464
	2	1.32132	0.989756
	2	1.30772	0.993259
	2	1.28428	0.994461
	2	1.26445	0.993803
	2	1.27507	0.991958
	2	1.30132	0.989025
	0	1.32842	0.987236
	0	1.33727	0.985732
	0	1.32783	0.983955
	0	1.29968	0.981594
	0	1.25004	0.979018
	0	1.19202	0.977647
	0	1.10224	0.976216
	0	1.01812	0.97584
	0	0.963706	0.976559
	0	0.949597	0.978518
	0	0.958226	0.980897
	0	0.978498	0.984573
	0	1.00373	0.988529
	0	1.03784	0.991966
	0	1.07923	0.9946
	0	1.11235	0.996098
	0	1.14857	0.996044
	0	1.17271	0.992685
	0	1.17598	0.985687
	0	1.15501	0.976348
	2	1.12489	0.968885
	2	1.07484	0.962247
	2	1.01846	0.962697
	1	0.969426	0.97077
	1	0.944967	0.98431
	1	0.943433	0.995927
	1	0.955601	1.00945
	1	0.977194	1.01908
	1	1.00215	1.02396
	1	1.02727	1.02593
	1	1.04723	1.0265
	5	1.07326	1.02839
	5	1.10648	1.03104
	5	1.15398	1.03263
	5	1.21337	1.03014
	5	1.26098	1.02601
	5	1.30018	1.02181
	1	1.30337	1.01836
	1	1.27503	1.01723
	1	1.22223	1.01717
	1	1.17974	1.0176
	1	1.15417	1.01866
	1	1.14976	1.01923
	1	1.15375	1.01968
	1	1.15064	1.02037
	0	1.1368	1.02136
	0	1.10895	1.02209
	0	1.0896	1.02182
	0	1.08807	1.0216
	0	1.09439	1.02184
	5	1.09601	1.02251
	5	1.0872	1.02348
	5	1.06806	1.02329
	5	1.04385	1.02235
	5	1.02803	1.02185
	5	1.02339	1.02063
	1	1.02426	1.01984
	1	1.02841	1.0189
	1	1.02893	1.01795
	3	1.02112	1.01724
	3	1.00844	1.01773
	3	0.983865	1.01954
	3	0.959846	1.02253
	3	0.963341	1.02618
	3	0.998787	1.03011
	4	1.04765	1.03279
	4	1.12609	1.03499
	5	1.20467	1.03694
	5	1.24914	1.03805
	5	1.24988	1.03762
	5	1.22435	1.03608
	1	1.17753	1.03254
	1	1.14936	1.02855
	1	1.15321	1.02499
	1	1.16912	1.02371
	1	1.17659	1.02452
	1	1.17389	1.02691
	1	1.16447	1.0294
	1	1.15952	1.03077
	1	1.16348	1.02971
	1	1.16843	1.02697
	1	1.17224	1.02215
	1	1.1732	1.01907
	2	1.16833	1.01723
	2	1.1565	1.01606
	2	1.14232	1.01615
	2	1.12026	1.0174
	2	1.09599	1.01822
	2	1.07508	1.01822
	2	1.05867	1.01902
	2	1.0488	1.02017
	2	1.04213	1.02226
	2	1.0429	1.02384
	2	1.04714	1.02323
	1	1.04826	1.01987
	1	1.04601	1.0156
	1	1.04305	1.01238
	1	1.04464	1.01271
	3	1.04629	1.01574
	2	1.04558	1.01936
	2	1.04676	1.02169
	2	1.06013	1.02357
	3	1.09503	1.02538
	3	1.15366	1.0271
	3	1.22475	1.02828
	0	1.27127	1.02818
	0	1.29342	1.02631
	4	1.29185	1.02212
	4	1.28211	1.0152
	4	1.29926	1.00592
	4	1.31795	0.99974
	4	1.33046	0.996635
	4	1.32861	0.997934
	4	1.33267	1.00124
	4	1.33962	1.00495
	4	1.33595	1.00831
	2	1.30787	1.01218
	2	1.25728	1.01471
	2	1.19046	1.01517
	2	1.13716	1.01401
	2	1.11864	1.01361
	2	1.10551	1.01555
	0	1.10156	1.0192
	0	1.10104	1.02288
	0	1.10371	1.0256
	0	1.10671	1.02707
	0	1.11336	1.02728
	0	1.11892	1.02528
	0	1.11581	1.02166
	0	1.10385	1.01803
	0	1.09437	1.01637
	0	1.0838	1.01611
	4	1.07266	1.01659
	4	1.06059	1.01679
	1	1.04786	1.01669
	1	1.03702	1.01642
	1	1.02066	1.01609
	1	1.00033	1.01542
	3	0.977684	1.01343
	3	0.954534	1.01034
	3	0.940173	1.00791
	3	0.929599	1.00582
	2	0.926204	1.00558
	2	0.927744	1.00835
	2	0.932184	1.01265
	2	0.937631	1.01603
	2	0.954489	1.01876
	2	0.992977	1.01991
	2	1.06125	1.02004
	2	1.1559	1.01988
	2	1.2331	1.02012
	2	1.29624	1.02017
	2	1.30978	1.01857
	3	1.29324	1.01625
	3	1.29304	1.0137
	3	1.30897	1.01231
	4	1.33302	1.01286
	4	1.34289	1.01436
	4	1.32909	1.01531
	4	1.30199	1.01563
	4	1.29161	1.01548
	4	1.3113	1.01459
	4	1.33972	1.0141
	0	1.36359	1.01473
	0	1.36789	1.01382
	0	1.35847	1.01239
	0	1.34807	1.01142
	0	1.35168	1.01132
	0	1.35175	1.01123
	2	1.33745	1.0118
	2	1.31731	1.01273
	2	1.27941	1.01382
	5	1.22125	1.01546
	5	1.17111	1.01692
	5	1.14642	1.01792
	6	1.13248	1.01875
	1	1.11407	1.01904
	1	1.09358	1.01662
	1	1.06903	1.01269
	1	1.04079	1.0121
	1	1.02008	1.01188
	1	1.00646	1.01194
	1	1.01075	1.01262
	4	1.04337	1.01329
	4	1.1114	1.01342
	4	1.19046	1.01343
	1	1.30444	1.01294
	1	1.4123	1.01237
	1	1.48265	1.01119
	1	1.50839	1.00988
	2	1.51554	1.00902
	2	1.51208	1.00836
	2	1.50346	1.00933
	2	1.49675	1.01074
	2	1.48778	1.01208
	2	1.47803	1.01282
	2	1.46094	1.013
	1	1.44667	1.01282
	1	1.43081	1.01232
	2	1.41085	1.01257
	2	1.38593	1.01297
	2	1.34146	1.01258
	2	1.28598	1.01191
	1	1.22409	1.01099
	1	1.16437	1.00984
	1	1.12187	1.00922
	1	1.06949	1.00909
	4	1.02136	1.01
	4	0.986532	1.01066
	4	0.968259	1.01072
	4	0.963425	1.0114
	4	0.968278	1.0133
	4	0.98123	1.01534
	3	0.995821	1.01743
	3	1.01359	1.01882
	3	1.03597	1.0191
	0	1.0762	1.01841
	0	1.12877	1.01778
	0	1.19425	1.01824
	0	1.25881	1.01893
	0	1.29356	1.01922
	0	1.3043	1.01867
	0	1.29345	1.01682
	0	1.26287	1.01446
	0	1.22284	1.01254
	2	1.19924	1.01174
	2	1.17091	1.01186
	2	1.13773	1.01276
	2	1.0998	1.01319
	2	1.05797	1.01314
	2	1.02514	1.01288
	2	0.995779	1.01211
	2	0.983937	1.01127
	2	0.987181	1.01068
	1	1.00661	1.01028
	1	1.03889	1.00953
	1	1.11006	1.00751
	3	1.20891	1.00444
	3	1.28778	1.00446
	2	1.31576	1.00851
	2	1.30408	1.01175
	2	1.2597	1.01222
	2	1.19997	1.01013
	3	1.15121	1.00811
	3	1.12763	1.00657
	3	1.11631	1.00655
	4	1.10387	1.00733
	4	1.0972	1.00791
	4	1.11048	1.0076
	5	1.14764	1.00711
	5	1.19205	1.00712
	5	1.25468	1.00761
	1	1.30833	1.00879
	1	1.33042	1.01063
	1	1.31649	1.01158
	1	1.28746	1.01095
	1	1.23604	1.00935
	1	1.17944	1.00759
	1	1.1265	1.0052
	1	1.08344	1.00398
	4	1.05815	1.00394
	4	1.03193	1.00462
	4	1.01112	1.00587
	2	1.00585	1.00782
	2	1.02477	1.00945
	2	1.05488	1.01059
	2	1.10871	1.01163
	2	1.16727	1.0126
	2	1.21854	1.01392
	2	1.25648	1.01425
	2	1.27251	1.01387
	2	1.26887	1.01224
	2	1.24007	1.00926
	2	1.2232	1.00652
	3	1.24566	1.00514
	3	1.26682	1.00422
	0	1.28106	1.00338
	0	1.27308	1.0028
	0	1.24932	1.00141
	0	1.22889	0.999691
	0	1.23439	0.998949
	0	1.25326	0.998327
	0	1.26697	0.997845
	2	1.25948	0.99724
	2	1.23054	0.996829
	2	1.1972	0.996821
	2	1.14761	0.997408
	2	1.10356	0.997151
	2	1.07131	0.997031
	2	1.0481	0.999114
	2	1.03329	1.00093
	2	1.01658	1.00274
	2	1.00541	1.00579
	2	1.0035	1.00913
	1	1.01555	1.01278
	1	1.03638	1.01521
	3	1.08539	1.01714
	3	1.16175	1.01801
	3	1.24015	1.01837
	2	1.30071	1.01853
	2	1.32424	1.01734
	2	1.32504	1.01453
	2	1.29401	1.01096
	3	1.26652	1.00728
	3	1.28924	1.00496
	3	1.31187	1.00476
	4	1.32394	1.00582
	4	1.31133	1.00672
	4	1.2806	1.00625
	5	1.25611	1.00464
	5	1.26193	1.00258
	5	1.27935	0.999426
	1	1.29516	0.998564
	1	1.29703	0.998971
	1	1.28164	0.999973
	1	1.25742	1.00137
	1	1.2186	1.00326
	1	1.17853	1.00509
	1	1.14242	1.00679
	1	1.11048	1.00866
	4	1.08738	1.01027
	4	1.06334	1.01228
	4	1.04673	1.01433
	2	1.05934	1.01514
	2	1.09976	1.01371
	2	1.14362	1.01218
	2	1.20442	1.01055
	2	1.26221	1.00936
	2	1.30783	1.00837
	2	1.33551	1.00742
	2	1.34051	1.00705
	2	1.32613	1.00748
	2	1.29696	1.00793
	2	1.26331	1.00776
	3	1.23277	1.00622
	3	1.23545	1.00385
	0	1.25744	1.00084
	0	1.26999	1.0009
	0	1.26722	1.0027
	0	1.26632	1.0036
	0	1.29163	1.00337
	0	1.33235	1.00332
	0	1.36011	1.00562
	0	1.35067	1.00766
	4	1.30928	1.00992
	4	1.25663	1.01205
	4	1.16985	1.01451
	4	1.08042	1.0152
	4	1.00567	1.01394
	4	0.975805	1.01422
	4	0.97508	1.01517
	4	0.991298	1.0156
	4	1.01722	1.01454
	2	1.05242	1.01256
	2	1.09015	1.01063
	2	1.12354	1.00925
	2	1.1713	1.00781
	2	1.21956	1.0071
	2	1.25538	1.00732
	0	1.27754	1.00712
	0	1.28408	1.00616
	0	1.27466	1.00424
	0	1.24473	1.00179
	0	1.19596	0.998556
	0	1.14216	0.994574
	0	1.11015	0.992975
	0	1.08975	0.993668
	5	1.08471	0.995581
	5	1.08117	0.997458
	5	1.07126	0.998985
	5	1.05666	1.00019
	5	1.03493	1.002
	5	1.01705	1.0039
	5	1.00779	1.00627
	1	1.00683	1.00981
	1	1.00822	1.01351
	1	1.01042	1.0172
	1	1.00664	1.01847
	2	0.990296	1.01763
	2	0.974564	1.01474
	2	0.976004	1.01101
	2	1.00292	1.00688
	5	1.06033	1.00508
	5	1.14099	1.0047
	5	1.22993	1.00451
	5	1.30045	1.00471
	5	1.3661	1.00515
	5	1.3857	1.00512
	5	1.3755	1.00517
	5	1.34252	1.00455
	5	1.32305	1.0035
	5	1.31238	1.00266
	5	1.29694	1.00287
	5	1.27354	1.00326
	5	1.24396	1.00343
	5	1.21542	1.00338
	5	1.20406	1.00201
	0	1.21337	0.9995
	0	1.22508	0.999286
	0	1.23455	1.00058
	0	1.23053	1.00172
	0	1.20379	1.00323
	3	1.15634	1.00494
	3	1.09508	1.00718
	3	1.06178	1.00834
	4	1.04706	1.00912
	4	1.04172	1.01097
	4	1.03689	1.01422
	4	1.029	1.01757
	5	1.01969	1.019
	5	1.00693	1.0192
	5	0.995334	1.01818
	3	0.988033	1.01604
	3	0.993305	1.01353
	3	1.01365	1.01137
	3	1.05861	1.00771
	3	1.12388	1.00403
	3	1.19083	1.00225
	3	1.23756	1.00193
	3	1.25055	1.00246
	2	1.23598	1.00313
	2	1.1965	1.00243
	2	1.16238	0.999214
	5	1.14313	0.995136
	5	1.13504	0.994085
	5	1.13278	0.995302
	5	1.14278	0.99713
	3	1.1617	0.998998
	3	1.18551	1.00086
	3	1.20497	1.00194
	3	1.22384	1.00239
	3	1.22829	1.00309
	3	1.21349	1.0045
	3	1.17749	1.00635
	3	1.13355	1.00826
	2	1.06243	1.00998
	2	0.990576	1.00954
	2	0.960273	1.00744
	2	0.97047	1.00393
	2	0.985166	1.00114
	2	1.01833	0.999211
	2	1.07259	0.998698
	2	1.14358	0.999044
	2	1.216	0.999298
	2	1.26533	1.00011
	2	1.3101	1.00103
	5	1.32593	1.00049
	5	1.31046	0.998846
	5	1.27396	0.997181
	5	1.24388	0.995967
	5	1.25253	0.995339
	5	1.28247	0.995769
	3	1.31225	0.998307
	3	1.31158	1.00073
	3	1.29115	1.00259
	3	1.25108	1.00441
	3	1.25089	1.00576
	3	1.28537	1.00683
	3	1.33013	1.00878
	3	1.35842	1.01059
	0	1.36972	1.0121
	0	1.35142	1.01222
	0	1.30966	1.01137
	0	1.24714	1.00943
	0	1.18249	1.00687
	0	1.09457	1.00375
	0	1.03035	1.00169
	0	0.994515	1.00016
	0	0.990026	0.998592
	0	0.997424	0.997471
	0	1.00831	0.995431
	0	1.02422	0.993507
	0	1.04368	0.991773
	0	1.06581	0.989968
	0	1.08275	0.988088
	0	1.09925	0.984236
	0	1.10788	0.977219
	0	1.1065	0.968659
	0	1.08817	0.960424
	0	1.06644	0.956039
	0	1.02941	0.955661
	0	0.989761	0.960888
	0	0.954946	0.971591
	0	0.934705	0.986496
	0	0.931687	0.999395
	0	0.942106	1.01395
	0	0.960799	1.02497
	0	0.981243	1.03116
	0	1.00015	1.03338
	0	1.01259	1.03401
	0	1.02372	1.03469
	0	1.02896	1.03517
	0	1.02635	1.03534
	0	1.01537	1.0347
	0	1.00088	1.03405
	0	0.979583	1.03337
	0	0.960043	1.03321
	0	0.946077	1.0334
	0	0.941735	1.03302
	0	0.946647	1.03235
	0	0.964869	1.0313
	0	0.992292	1.03009
	0	1.02346	1.02887
	0	1.05236	1.0274
	0	1.07121	1.02562
	0	1.08736	1.02247
	0	1.09472	1.01898
	0	1.09256	1.01569
	0	1.08142	1.01201
	0	1.06704	1.009
	0	1.044	1.00469
	0	1.01759	0.999762
	0	0.992767	0.994791
	0	0.972663	0.991925
	0	0.960368	0.991403
	0	0.952648	0.993618
	0	0.958388	0.997535
	0	0.968631	1.00145
	0	0.981427	1.00435
	0	0.991401	1.00576
	0	1.0002	1.00598
